# Supplementary material for: Glutamatergic drive along the septo-temporal axis of hippocampus boosts prelimbic oscillations in the neonatal mouse
Source: eLife. 2018 Apr 10;7:e33158. doi: 10.7554/eLife.33158 (PMC5896876; doi:10.7554/eLife.33158)
Supplement: Supplementary file 1. — (A) Statistical testing, number of investigated mice and p-values for the analyses displayed in Figure 1. (B)–(I) Same as (A) for analyses in Figures 2–6, S1-4. [file elife-33158-supp1.xlsx]

## Sheet: Statistics
A
Figure	Panel	Title	Description	Detail	Test	n	p
1	B	Occurrence	Occurrence of theta burst oscillations in hippocampus		t-test	dHP: 41 mice; i/vHP: 103 mice	<0.001
	C(ii)	Power	Theta power in hippocampus		t-test	dHP: 41 mice; i/vHP: 103 mice	0.026
	D	SUA firingrate	SUA firingrate in hippocampus		t-test	dHP: 158 units; i/vHP 557 units	0.025
	F	Occurrence	Occurrenc of sharpwave-ripple complex in hippocampus		t-test	dHP: 41 mice; i/vHP: 103 mice	<0.001
	H	Power	Ripple power in hippocampus		t-test	dHP: 41 mice; i/vHP: 103 mice	<0.001
	J	SUA firingrate	SUA firingrate in hippocampus alighned to sharpwave-ripple complex	0-250 ms	One-way ANOVA – Bonferroni-Holm corrected	dHP: 232 units; i/vHP 670 units	<0.001
				250-500 ms	One-way ANOVA – Bonferroni-Holm corrected	dHP: 232 units; i/vHP 670 units	<0.001
				500-750 ms	One-way ANOVA – Bonferroni-Holm corrected	dHP: 232 units; i/vHP 670 units	0.0022
				750-1000 ms	One-way ANOVA – Bonferroni-Holm corrected	dHP: 232 units; i/vHP 670 units	0.17
				1000-1250 ms	One-way ANOVA – Bonferroni-Holm corrected	dHP: 232 units; i/vHP 670 units	0.28
				1250-1500 ms	One-way ANOVA – Bonferroni-Holm corrected	dHP: 232 units; i/vHP 670 units	0.72
				1500-1750 ms	One-way ANOVA – Bonferroni-Holm corrected	dHP: 232 units; i/vHP 670 units	0.29
				1750-2000 ms	One-way ANOVA – Bonferroni-Holm corrected	dHP: 232 units; i/vHP 670 units	0.42
				2000-2250 ms	One-way ANOVA – Bonferroni-Holm corrected	dHP: 232 units; i/vHP 670 units	0.01
				2250-2500 ms	One-way ANOVA – Bonferroni-Holm corrected	dHP: 232 units; i/vHP 670 units	<0.001
				2500-2750 ms	One-way ANOVA – Bonferroni-Holm corrected	dHP: 232 units; i/vHP 670 units	0.093
				2750-3000 ms	One-way ANOVA – Bonferroni-Holm corrected	dHP: 232 units; i/vHP 670 units	<0.001
				3000-3250 ms	One-way ANOVA – Bonferroni-Holm corrected	dHP: 232 units; i/vHP 670 units	<0.001
				3250-3500 ms	One-way ANOVA – Bonferroni-Holm corrected	dHP: 232 units; i/vHP 670 units	0.0063
				3500-3750 ms	One-way ANOVA – Bonferroni-Holm corrected	dHP: 232 units; i/vHP 670 units	<0.001
				3750-4000 ms	One-way ANOVA – Bonferroni-Holm corrected	dHP: 232 units; i/vHP 670 units	0.083
				4000-4250 ms	One-way ANOVA – Bonferroni-Holm corrected	dHP: 232 units; i/vHP 670 units	0.99
				4250-4500 ms	One-way ANOVA – Bonferroni-Holm corrected	dHP: 232 units; i/vHP 670 units	0.83
				4500-4750 ms	One-way ANOVA – Bonferroni-Holm corrected	dHP: 232 units; i/vHP 670 units	0.27
				4750-5000 ms	One-way ANOVA – Bonferroni-Holm corrected	dHP: 232 units; i/vHP 670 units	0.0021
				5000-5250 ms	One-way ANOVA – Bonferroni-Holm corrected	dHP: 232 units; i/vHP 670 units	<0.001
				5250-5500 ms	One-way ANOVA – Bonferroni-Holm corrected	dHP: 232 units; i/vHP 670 units	<0.001
				5500-5750 ms	One-way ANOVA – Bonferroni-Holm corrected	dHP: 232 units; i/vHP 670 units	<0.001
				5750-6000 ms	One-way ANOVA – Bonferroni-Holm corrected	dHP: 232 units; i/vHP 670 units	<0.001
B
Figure	Panel	Title	Description	Detail	Test	n	p
2	B(ii)	Coherence	Coherence between hippocampus and prefrontal cortex	4-12 Hz	t-test	dHP: 41 mice; i/vHP: 103 mice	<0.001
				12-30 Hz	t-test	dHP: 41 mice; i/vHP: 103 mice	<0.001
				30-100Hz	t-test	dHP: 41 mice; i/vHP: 103 mice	<0.001
	C	gPDC	gPDC between hippocampus and prefrontal cortex	4-12 Hz, PL→dHP & dHP→PL	paired t-test	41 mice	<0.001
				4-12 Hz, PL→i/VHP & i/vHP→PL	paired t-test	103 mice	<0.001
				4-12 Hz, PL→dHP & PL→i/vHP	t-test	dHP: 41 mice; i/vHP: 103 mice	0.065
				4-12 Hz, dHP→PL & i/vHP→PL	t-test	dHP: 41 mice; i/vHP: 103 mice	<0.001
				12-30 Hz, PL→dHP & dHP→PL	paired t-test	41 mice	<0.001
				12-30 Hz, PL→i/VHP & i/vHP→PL	paired t-test	103 mice	<0.001
				12-30 Hz, PL→dHP & PL→i/vHP	t-test	dHP: 41 mice; i/vHP: 103 mice	0.66
				12-30 Hz, dHP→PL & i/vHP→PL	t-test	dHP: 41 mice; i/vHP: 103 mice	0.16
C
Figure	Panel	Title	Description	Detail	Test	n	p
3	A(ii)	Power	Power between hippocampus and prefrontal cortex aligned to sharpwave-ripple complex	4-12 Hz	t-test	dHP: 41 mice; i/vHP: 103 mice	<0.001
				12-30 Hz	t-test	dHP: 41 mice; i/vHP: 103 mice	<0.001
				30-100Hz	t-test	dHP: 41 mice; i/vHP: 103 mice	<0.001
	C	SUA firingrate	SUA firingrate in prefrontal cortex alighned to sharpwave-ripple complex	0-250 ms	One-way ANOVA – Bonferroni-Holm corrected	dHP: 148 units; i/vHP 561 units	<0.001
				250-500 ms	One-way ANOVA – Bonferroni-Holm corrected	dHP: 148 units; i/vHP 561 units	<0.001
				500-750 ms	One-way ANOVA – Bonferroni-Holm corrected	dHP: 148 units; i/vHP 561 units	<0.001
				750-1000 ms	One-way ANOVA – Bonferroni-Holm corrected	dHP: 148 units; i/vHP 561 units	<0.001
				1000-1250 ms	One-way ANOVA – Bonferroni-Holm corrected	dHP: 148 units; i/vHP 561 units	<0.001
				1250-1500 ms	One-way ANOVA – Bonferroni-Holm corrected	dHP: 148 units; i/vHP 561 units	0.0042
				1500-1750 ms	One-way ANOVA – Bonferroni-Holm corrected	dHP: 148 units; i/vHP 561 units	0.96
				1750-2000 ms	One-way ANOVA – Bonferroni-Holm corrected	dHP: 148 units; i/vHP 561 units	0.09
				2000-2250 ms	One-way ANOVA – Bonferroni-Holm corrected	dHP: 148 units; i/vHP 561 units	0.16
				2250-2500 ms	One-way ANOVA – Bonferroni-Holm corrected	dHP: 148 units; i/vHP 561 units	0.39
				2500-2750 ms	One-way ANOVA – Bonferroni-Holm corrected	dHP: 148 units; i/vHP 561 units	0.009
				2750-3000 ms	One-way ANOVA – Bonferroni-Holm corrected	dHP: 148 units; i/vHP 561 units	<0.001
				3000-3250 ms	One-way ANOVA – Bonferroni-Holm corrected	dHP: 148 units; i/vHP 561 units	<0.001
				3250-3500 ms	One-way ANOVA – Bonferroni-Holm corrected	dHP: 148 units; i/vHP 561 units	<0.001
				3500-3750 ms	One-way ANOVA – Bonferroni-Holm corrected	dHP: 148 units; i/vHP 561 units	<0.001
				3750-4000 ms	One-way ANOVA – Bonferroni-Holm corrected	dHP: 148 units; i/vHP 561 units	<0.001
				4000-4250 ms	One-way ANOVA – Bonferroni-Holm corrected	dHP: 148 units; i/vHP 561 units	<0.001
				4250-4500 ms	One-way ANOVA – Bonferroni-Holm corrected	dHP: 148 units; i/vHP 561 units	<0.001
				4500-4750 ms	One-way ANOVA – Bonferroni-Holm corrected	dHP: 148 units; i/vHP 561 units	<0.001
				4750-5000 ms	One-way ANOVA – Bonferroni-Holm corrected	dHP: 148 units; i/vHP 561 units	<0.001
				5000-5250 ms	One-way ANOVA – Bonferroni-Holm corrected	dHP: 148 units; i/vHP 561 units	<0.001
				5250-5500 ms	One-way ANOVA – Bonferroni-Holm corrected	dHP: 148 units; i/vHP 561 units	<0.001
				5500-5750 ms	One-way ANOVA – Bonferroni-Holm corrected	dHP: 148 units; i/vHP 561 units	<0.001
				5750-6000 ms	One-way ANOVA – Bonferroni-Holm corrected	dHP: 148 units; i/vHP 561 units	<0.001
D
Figure	Panel	Title	Description	Detail	Test	n	p
4	A	retrograde tracing	Retrograde labelled neurons in dHP & i/vHP		paired t-test	8 mice	<0.001
E
Figure	Panel	Title	Description	Detail	Test	n	p
5	D(ii)	Power	power response in PL during light stimulation in HP	PL_Power(dHP stimulation); 4-12 Hz, 4 Hz stimulation	One-sample t-test	22 mice	0.76
				PL_Power(dHP stimulation); 4-12 Hz, 8 Hz stimulation	One-sample t-test	22 mice	0.33
				PL_Power(dHP stimulation); 4-12 Hz, 16 Hz stimulation	One-sample t-test	22 mice	0.95
				PL_Power(dHP stimulation); 12-30 Hz, 4 Hz stimulation	One-sample t-test	22 mice	0.17
				PL_Power(dHP stimulation); 12-30 Hz, 8 Hz stimulation	One-sample t-test	22 mice	0.28
				PL_Power(dHP stimulation); 12-30 Hz, 16 Hz stimulation	One-sample t-test	22 mice	0.64
				PL_Power(dHP stimulation); 30-100 Hz, 4 Hz stimulation	One-sample t-test	22 mice	1
				PL_Power(dHP stimulation); 30-100 Hz, 8 Hz stimulation	One-sample t-test	22 mice	0.64
				PL_Power(dHP stimulation); 30-100 Hz, 16 Hz stimulation	One-sample t-test	22 mice	0.28
				PL_Power(i/vHP stimulation); 4-12 Hz, 4 Hz stimulation	One-sample t-test	9 mice	0.51
				PL_Power(i/vHP stimulation); 4-12 Hz, 8 Hz stimulation	One-sample t-test	9 mice	0.039
				PL_Power(i/vHP stimulation); 4-12 Hz, 16 Hz stimulation	One-sample t-test	9 mice	0.096
				PL_Power(i/vHP stimulation); 12-30 Hz, 4 Hz stimulation	One-sample t-test	9 mice	0.61
				PL_Power(i/vHPHP stimulation); 12-30 Hz, 8 Hz stimulation	One-sample t-test	9 mice	0.03
				PL_Power(i/vHPHP stimulation); 12-30 Hz, 16 Hz stimulation	One-sample t-test	9 mice	0.17
				PL_Power(i/vHPHP stimulation); 30-100 Hz, 4 Hz stimulation	One-sample t-test	9 mice	0.58
				PL_Power(i/vHPHP stimulation); 30-100 Hz, 8 Hz stimulation	One-sample t-test	9 mice	0.0036
				PL_Power(i/vHP stimulation); 30-100 Hz, 16 Hz stimulation	One-sample t-test	9 mice	0.8
F
Figure	Panel	Title	Description	Detail	Test	n	p
6	B(ii)	Power	power response in i/vHP or PFC during optogenetic activation of interneurons in i/vHP	i/vHP_Power; 4-12 Hz	Wilcoxon signed rank test	13 mice	0.024
				PL_Power; 4-12 Hz	Wilcoxon signed rank test	13 mice	0.027
				i/vHP_Power; 12-30 Hz	Wilcoxon signed rank test	13 mice	0.018
				PL_Power; 12-30 Hz	Wilcoxon signed rank test	13 mice	0.077
				i/vHP_Power; 30-100 Hz	Wilcoxon signed rank test	13 mice	0.044
				PL_Power; 30-100 Hz	Wilcoxon signed rank test	13 mice	0.019
	C(ii)	Power	power response in i/vHP or PFC during optogenetic silencing of interneurons in i/vHP	i/vHP_Power; 4-12 Hz	Wilcoxon signed rank test	19 mice	<0.001
				PL_Power; 4-12 Hz	Wilcoxon signed rank test	19 mice	<0.001
				i/vHP_Power; 12-30 Hz	Wilcoxon signed rank test	19 mice	0.0012
				PL_Power; 12-30 Hz	Wilcoxon signed rank test	19 mice	<0.001
				i/vHP_Power; 30-100 Hz	Wilcoxon signed rank test	19 mice	<0.001
				PL_Power; 30-100 Hz	Wilcoxon signed rank test	19 mice	<0.001
G
Figure	Panel	Title	Description	Detail	Test	n	p
S1	A	Power	Power in hippocampus with and without anesthesia	4-12 Hz	paired t-test	9 mice	0.0039
				12-30 Hz	paired t-test	9 mice	0.0078
				30-100 Hz	paired t-test	9 mice	0.0039
	B	Coherence	Coherence between hippocampus and prefrontal cortex with and without anesthesia	4-12 Hz	paired t-test	9 mice	0.61
				12-30 Hz	paired t-test	9 mice	0.39
				30-100 Hz	paired t-test	9 mice	0.48
	C	gPDC	gPDC between hippocampus and prefrontal cortex with and without anesthesia	4-12 Hz, No Anesthesia PL→i/vHP & i/vHP→PL	paired t-test	9 mice	0.027
				4-12 Hz, Urethane anesthesia PL→i/VHP & i/vHP→PL	paired t-test	9 mice	0.075
				4-12 Hz, PL→i/vHP anesthesia & urethane anesthesia	paired t-test	9 mice	0.18
				4-12 Hz, i/vHP→PL anesthesia & urethane anesthesia	paired t-test	9 mice	0.78
				12-30 Hz, PL→dHP & dHP→PL	paired t-test	9 mice	0.045
				12-30 Hz, PL→i/VHP & i/vHP→PL	paired t-test	9 mice	0.0088
				12-30 Hz, PL→dHP & PL→i/vHP	paired t-test	9 mice	0.093
				12-30 Hz, dHP→PL & i/vHP→PL	paired t-test	9 mice	0.77
	D(i)	Log MUA firingrate	Firingrate of MUA in hippocampus		paired t-test	9 mice	0.65
	D(ii)	Phase-locking	Phase-locking of hippocampal MUA to local field potential in hippocampus	4-12 Hz	Wilcoxon rank sumtest for equal medians	9 mice	0.82
				12-30 Hz	Wilcoxon rank sumtest for equal medians	9 mice	0.91
				30-100 Hz	Wilcoxon rank sumtest for equal medians	9 mice	1
H
Figure	Panel	Title	Description	Detail	Test	n	p
S2	A	Amplitude	Theta burst amplitude in hippocampus		t-test	dHP: 41 mice; i/vHP: 103 mice	0.015
		Duration	Theta burst duration in hippocampus		t-test	dHP: 41 mice; i/vHP: 103 mice	<0.001
	B	Power	beta power in hippocampus	12-30 Hz	t-test	dHP: 41 mice; i/vHP: 103 mice	0.22
			gamma power in hippocampus	30-100 Hz	t-test	dHP: 41 mice; i/vHP: 103 mice	0.073
	E	phase-locking	SUA phaselocking in PL before and after dHP sharpwave	4-12 Hz	paired t-test	84 units	0.33
				12-30 Hz	paired t-test	84 units	0.34
				30-100 Hz	paired t-test	84 units	0.59
		phase-locking	SUA phaselocking in PL before and after i/vHP sharpwave	4-12 Hz	paired t-test	422 units	0.33
				12-30 Hz	paired t-test	422 units	0.38
				30-100 Hz	paired t-test	422 units	0.17
I
Figure	Panel	Title	Description	Detail	Test	n	p
S4		Power	power response in PL during light stimulation in HP	PL_Power(dHP stimulation); 4-12 Hz, 4 Hz stimulation	One-sample t-test	10 mice	0.46
				PL_Power(dHP stimulation); 4-12 Hz, 8 Hz stimulation	One-sample t-test	10 mice	0.65
				PL_Power(dHP stimulation); 4-12 Hz, 16 Hz stimulation	One-sample t-test	10 mice	0.55
				PL_Power(dHP stimulation); 12-30 Hz, 4 Hz stimulation	One-sample t-test	10 mice	0.39
				PL_Power(dHP stimulation); 12-30 Hz, 8 Hz stimulation	One-sample t-test	10 mice	0.98
				PL_Power(dHP stimulation); 12-30 Hz, 16 Hz stimulation	One-sample t-test	10 mice	0.32
				PL_Power(dHP stimulation); 30-100 Hz, 4 Hz stimulation	One-sample t-test	10 mice	0.22
				PL_Power(dHP stimulation); 30-100 Hz, 8 Hz stimulation	One-sample t-test	10 mice	0.11
				PL_Power(dHP stimulation); 30-100 Hz, 16 Hz stimulation	One-sample t-test	10 mice	0.46
				PL_Power(i/vHP stimulation); 4-12 Hz, 4 Hz stimulation	One-sample t-test	5 mice	0.46
				PL_Power(i/vHP stimulation); 4-12 Hz, 8 Hz stimulation	One-sample t-test	5 mice	0.35
				PL_Power(i/vHP stimulation); 4-12 Hz, 16 Hz stimulation	One-sample t-test	5 mice	0.24
				PL_Power(i/vHP stimulation); 12-30 Hz, 4 Hz stimulation	One-sample t-test	5 mice	0.74
				PL_Power(i/vHPHP stimulation); 12-30 Hz, 8 Hz stimulation	One-sample t-test	5 mice	0.85
				PL_Power(i/vHPHP stimulation); 12-30 Hz, 16 Hz stimulation	One-sample t-test	5 mice	0.57
				PL_Power(i/vHPHP stimulation); 30-100 Hz, 4 Hz stimulation	One-sample t-test	5 mice	0.35
				PL_Power(i/vHPHP stimulation); 30-100 Hz, 8 Hz stimulation	One-sample t-test	5 mice	0.56
				PL_Power(i/vHP stimulation); 30-100 Hz, 16 Hz stimulation	One-sample t-test	5 mice	0.49
