# Supplementary material for: Glutamatergic drive along the septo-temporal axis of hippocampus boosts prelimbic oscillations in the neonatal mouse
Source: eLife. 2018 Apr 10;7:e33158. doi: 10.7554/eLife.33158 (PMC5896876; doi:10.7554/eLife.33158)
Supplement: Source code 1. [file elife-33158-code1.zip]

Archive with 11 entries (11 files):
- detection_discont_events.m
- getOscInformation_baseline.m
- getPhaseLocking.m
- getPPC.m
- HilbertTransf.m
- ImCohere.m
- peakfinderOpto.m
- pWelchSpectrum.m
- ZeroPhaseFilter.m
- ZeroPhaseFilterZeroPadding.m
- gPDC.zip
