# Supplementary material for: Glutamatergic drive along the septo-temporal axis of hippocampus boosts prelimbic oscillations in the neonatal mouse
Source: eLife. 2018 Apr 10;7:e33158. doi: 10.7554/eLife.33158 (PMC5896876; doi:10.7554/eLife.33158)
Supplement: Source code 1. [file elife-33158-code1.zip › detection_discont_events.m]

function [osc_start, osc_end,osc,rms,thr,minint,mindur,num_sd] = detection_discont_events(signal,fs)
%detection using root-mean-square and gaussian noise fitting
%needs functions:
%calc_noice_thresh
%fit_noise
%ZeroPhaseFilter
parameters = get_parameters;

%% root-mean-square
lfp = ZeroPhaseFilter(signal,fs,[4,100]); %% Filter signal from 4 to 100 Hz
N = length(lfp); %% calculate length of signal
rms = zeros(1,N); % create empty vector at length of signal
win = 0.2*fs; %0.2 %% calculate windowszie in indx
halfwin = round(win/2);
for i = halfwin : N-halfwin;
    rms(i) = norm(lfp(i-halfwin+1:i+halfwin))/sqrt(win);
end

%% calculate threshold and detect oscillations
num_sd = parameters.osc_detection.thr_sd;   %number of standard deviations
thr = calc_noise_thresh(rms,num_sd);
osc = rms > thr;
osc([1,end]) = 0;

%% combine if short interval
osc_start = find(diff(osc)==1);
osc_end = find(diff(osc)==-1);
interval = (osc_start(2:end)-osc_end(1:end-1)) / fs;
for k=find(interval<parameters.osc_detection.min_interval)
    osc(osc_end(k):osc_start(k+1)) = 1;
end

%% delete if short event
osc_start = find(diff(osc)==1);
osc_end = find(diff(osc)==-1);
dur = (osc_end-osc_start) / fs;
for k = find(dur<parameters.osc_detection.min_duration)
    osc(osc_start(k):osc_end(k)) = 0;
end

%% start and end of events
osc_start = find(diff(osc)==1);
osc_end = find(diff(osc)==-1);

minint=parameters.osc_detection.min_interval;
mindur=parameters.osc_detection.min_duration;


% %% root-mean-square
% lfp = ZeroPhaseFilter(signal,fs,parameters.FrequencyBands.LFP);
% N = length(lfp);
% rms = zeros(1,N);
% win = 0.2*fs;
% halfwin = round(win/2);
% for i = halfwin : N-halfwin;
%     rms(i) = norm(lfp(i-halfwin+1:i+halfwin))/sqrt(win);
% end
% 
% %% calculate threshold and detect oscillations
% num_sd = parameters.osc_detection.thr_sd;   %number of standard deviations
% thr = calc_noise_thresh(rms,num_sd);
% osc = rms > thr;
% osc([1,end]) = 0;
% 
% %% combine if short interval
% osc_start = find(diff(osc)==1);
% osc_end = find(diff(osc)==-1);
% interval = (osc_start(2:end)-osc_end(1:end-1)) / fs;
% for k=find(interval<parameters.osc_detection.min_interval)
%     osc(osc_end(k):osc_start(k+1)) = 1;
% end
% 
% %% delete if short event
% osc_start = find(diff(osc)==1);
% osc_end = find(diff(osc)==-1);
% dur = (osc_end-osc_start) / fs;
% for k = find(dur<parameters.osc_detection.min_duration)
%     osc(osc_start(k):osc_end(k)) = 0;
% end
% 
% %% start and end of events
% oscStart = find(diff(osc)==1);
% oscEnd = find(diff(osc)==-1);

end
%%%%%%%%%%%%%%%%%%%%%%%%%%%%%%%%%%%%%%%%%%%%%%%%%%%%%%%%%%%%%%%%%%%%%%%%%
