# Supplementary material for: Glutamatergic drive along the septo-temporal axis of hippocampus boosts prelimbic oscillations in the neonatal mouse
Source: eLife. 2018 Apr 10;7:e33158. doi: 10.7554/eLife.33158 (PMC5896876; doi:10.7554/eLife.33158)
Supplement: Source code 1. [file elife-33158-code1.zip › getPhaseLocking.m]

function [spikePhase]=getPhaseLocking(signalFilt,spikeIndx)
%% By Joachim
% Calculates spike-LFP phaselocking
% dependancies
%     HilbertTransf (Located in Preproccessing)
% Inputs:
%       signalFilt: Filtered signal
%       spike_indx: spikeTimes as index for when they occurred during
%       signal
% Output:
%       spike_phase: vector containing the LFP phase at each spike

% NOTE: This script can be memory heavy if long signal
[~,signal_phase]=HilbertTransf(signalFilt);
spikePhase=signal_phase(spikeIndx);
end
%%  Plotting
% dependacies
%     CircStat2012a toolbox
% spike_mean = circ_mean(spikePhase'); 
% spike_rv = circ_r(spikePhase');
% 
% figure
% circ_plot(spikePhase','hist','k',10,true,true,'linewidth',5,'color','k');
% 
% figure
% polar(spike_mean, spike_rv, 'o')
% 
% figure
% circ_plot(spikePhase,spike)
