# Supplementary material for: Glutamatergic drive along the septo-temporal axis of hippocampus boosts prelimbic oscillations in the neonatal mouse
Source: eLife. 2018 Apr 10;7:e33158. doi: 10.7554/eLife.33158 (PMC5896876; doi:10.7554/eLife.33158)
Supplement: Source code 1. [file elife-33158-code1.zip › getPPC.m]

function [PPC]=getPPC(Spikephases)
% by Mattia
% input
% SpikePhases - vector with phases of the spikes of interest, with respect
% to the frequency band of interest

SpikephasesMatrix=repmat(Spikephases,length(Spikephases),1);
DotProd=cos(SpikephasesMatrix-SpikephasesMatrix');
DotProd(logical(eye(size(DotProd))))=0; SumDotProd=sum(sum(DotProd));
PPC=SumDotProd/(length(Spikephases)*(length(Spikephases)-1));

end
