# Supplementary material for: Glutamatergic drive along the septo-temporal axis of hippocampus boosts prelimbic oscillations in the neonatal mouse
Source: eLife. 2018 Apr 10;7:e33158. doi: 10.7554/eLife.33158 (PMC5896876; doi:10.7554/eLife.33158)
Supplement: Source code 1. [file elife-33158-code1.zip › HilbertTransf.m]

%% Hilbert-Transformation

function [signal_ampl,signal_phase]=HilbertTransf(signal)
hilb_data=hilbert(signal);     % Hilbert-Transformation
clearvars signal
signal_ampl=abs(hilb_data);                %Amplitude
signal_phase=angle(hilb_data);        %Phase
end
